# Supplementary material for: Global or local construction materials for post-disaster reconstruction? Sustainability assessment of 20 post-disaster shelter designs
Source: Data Brief. 2015 Jun 17;4:308–14. doi: 10.1016/j.dib.2015.05.027 (PMC4510546; doi:10.1016/j.dib.2015.05.027)
Supplement: Supplementary file 1 — Supplementary Material [file mmc1.xlsx]

## Sheet: Shelters' LCI
	Shelter's view	Life cycle Inventories				Results
		Shelter	Amount	Unit		Assessment	Contribution to Env. Impact
		B1 AFGHANISTAN BAMBOO	1	Shelter
		Materials
		bamboo pole, gen	8.44	kg
		Plywood, outdoor use	38.37	kg
		Packaging film, LDPE	128.94	kg
		Transport
		Transport, lorry 3.5-16t	0.5486	tkm	Bamboo pole
		Transport, lorry 3.5-16t	2.49405	tkm	Plywood
		Transport, lorry 3.5-16t	8.3811	tkm	Packaging film
		Shelter	Amount	Unit		Assessment	Contribution to Env. Impact
		B5 INDONESIA BAMBOO	1	Shelter
		Materials
		bamboo pole	375.2	kg
		bamboo mats	67.7	kg
		Ceramic tiles	1087.5	kg
		Concrete, normal	856.8	kg
		Reinforcing steel	1.2	kg
		Steel, electric, un- and low-alloyed	1	kg
		Transport
		Transport, lorry 3.5-16t	37.5	tkm	Bamboo pole
		Transport, lorry 3.5-16t	108.8	tkm	tiles
		Transport, lorry 3.5-16t	85.7	tkm	concrete
		Transport, lorry 3.5-16t	0.1	tkm	reinf steel
		Transport, lorry 3.5-16t	0.1	tkm	Steel
		Transport, lorry 3.5-16t	6.8	tkm	bamboo mats
		Transport, transoceanic freight ship	4.28612	tkm	reinf steel
		Transport, transoceanic freight ship	2.1	tkm	Steel
		Shelter	Amount	Unit		Assessment	Contribution to Env. Impact
		B8 PHILIPINES BAMBOO	1	Shelter
		Materials
		bamboo pole	160	kg
		bamboo mats	3370	kg
		Galvanized steel sheet	130	kg
		Concrete, normal	4190	kg
		Reinforcing steel	350	kg
		Steel, electric, un- and low-alloyed	10	kg
		Transport
		Transport, lorry 3.5-16t	37.5	tkm	Bamboo pole
		Transport, lorry 3.5-16t	108.8	tkm	Galvanized steel
		Transport, lorry 3.5-16t	85.7	tkm	concrete
		Transport, lorry 3.5-16t	0.1	tkm	reinf steel
		Transport, lorry 3.5-16t	0.1	tkm	Steel
		Transport, lorry 3.5-16t	6.8	tkm	bamboo mats
		Transport, transoceanic freight ship	4.28612	tkm	reinf steel
		Transport, transoceanic freight ship	2.1	tkm	Steel
	Shelter's view	Shelter	Amount	Unit		Assessment	Contribution to Env. Impact
		C2 BANGLADESH CONCRETE / STEEL / TIMBER	1	Shelter
		Materials
		Concrete, normal	446.25	kg
		Hot rolling, steel	308	kg
		Reinforcing steel	354	kg
		Light clay brick	1265	kg
		Sawn timber, hardwood, planed, kiln dried	148	kg
		bamboo mats	590	kg
		Galvanized steel sheet	177	kg
		Galvanized steel sheet	40	kg
		Transport
		Transport, transoceanic freight ship	6132.96	tkm	Steel
		Transport, lorry 3.5-16t	28.99	tkm	Concrete
		Transport, lorry 3.5-16t	82.225	tkm	Light clay brick
		Transport, lorry 3.5-16t	9.62	tkm	Sawn timber, hardwood
		Transport, lorry 3.5-16t	38.35	tkm	Bamboo mats
		Transport, lorry 3.5-16t	57.135	tkm	Steel
		Shelter	Amount	Unit		Assessment	Contribution to Env. Impact
		C6 PAKISTAN BRICK	1	Shelter
		Materials
		Concrete, normal	2815.77	kg
		Light clay brick	20140	kg
		Hot rolling, steel	264	kg
		Ceramic tiles	714	kg
		Transport
		Transport, transoceanic freight ship	2473.68	tkm	Steel
		Transport, lorry 3.5-16t	369.6	tkm	Steel
		Transport, lorry 3.5-16t	357.632	tkm	Concrete
		Transport, lorry 3.5-16t	2557.78	tkm	Light clay brick
		Transport, lorry 3.5-16t	90.678	tkm	Ceramic tiles
		Shelter	Amount	Unit		Assessment	Contribution to Env. Impact
		C8 PHILIPPINES CONCRETE / TIMBER	1	Shelter
		Materials
		Concrete, normal	771.12	kg
		Sawn timber, softwood, planed, kiln dried	395	kg
		Plywood, outdoor use	109	kg
		Galvanized steel sheet	135	kg
		Transport
		Transport, lorry 3.5-16t	280.8	tkm	Galvanized steel
		Transport, lorry 3.5-16t	97.917	tkm	Concrete
		Transport, lorry 3.5-16t	50.165	tkm	Sawn timber, softwood
		Transport, lorry 3.5-16t	13.843	tkm	Plywood
		Transport, lorry 3.5-16t	17.145	tkm	Galvanized steel
	Shelter's view	Shelter	Amount	Unit		Assessment	Contribution to Env. Impact
		C9 SRI LANKA BRICK/CONCRETE/TIMBER	1	Shelter
		Materials
		Concrete, normal	3449	kg
		Reinforcing steel	12	kg
		Sawn timber, hardwood, planed, kiln dried	122	kg
		Bitumen sealing V60	14	kg
		Galvanized steel sheet	130	kg
		Transport
		Transport, transoceanic freight ship	982.64	tkm	Steel
		Transport, lorry 3.5-16t	4.26	tkm	Steel
		Transport, lorry 3.5-16t	103.47	tkm	Concrete
		Transport, lorry 3.5-16t	3.66	tkm	Sawn timber, hardwood
		Transport, lorry 3.5-16t	0.42	tkm	Bitumen sealing V60
		Shelter	Amount	Unit		Assessment	Contribution to Env. Impact
		C 11 NICARAGUA FERROCEMENT	1	Shelter
		Materials
		Concrete, normal	3449	kg
		Reinforcing steel	12	kg
		Ferro cement panels	3543	kg
		Galvanized steel sheet	130	kg
		Transport
		Transport, transoceanic freight ship	982.64	tkm	Reinforcing steel
		Transport, lorry 3.5-16t	4.26	tkm	Reinforcing steel
		Transport, lorry 3.5-16t	103.47	tkm	Concrete
		Transport, lorry 3.5-16t	3.66	tkm	Timber
		Shelter	Amount	Unit		Assessment	Contribution to Env. Impact
		S4 HAITI STEEL	1	Shelter
		Materials
		Concrete, normal	3655.7	kg
		Steel, electric, un- and low-alloyed	4973.8	kg
		Reinforcing steel	22.2	kg
		Sawn timber, hardwood, planed, kiln dried	272.9	kg
		Plywood, outdoor use	159.7	kg
		Packaging film	8.6	kg
		Transport
		Transport, transoceanic freight ship	12434.5	tkm	Steel
		Transport, transoceanic freight ship	55.5	tkm	Reinforcing steel
		Transport, transoceanic freight ship	682.2	tkm	Timber
		Transport, transoceanic freight ship	399.3	tkm	Plywood
		Transport, lorry 3.5-16t	767.7	tkm	Concrete
		Transport, lorry 3.5-16t	1044.5	tkm	Steel
		Transport, lorry 3.5-16t	4.7	tkm	Reinforcing steel
		Transport, lorry 3.5-16t	57.3	tkm	Timber
		Transport, lorry 3.5-16t	33.5	tkm	Plywood
		Transport, lorry 3.5-16t	1.8	tkm	Packing film
	Shelter's view	Shelter	Amount	Unit		Assessment	Contribution to Env. Impact
		S5 INDONESIA STEEL	1	Shelter
		Materials
		Steel, electric, un- and low-alloyed	60.3	kg
		Steel, electric, un- and low-alloyed	656.1	kg
		Reinforcing steel	102	kg
		Sawn timber, softwood, planed, kiln dried	956.8	kg
		Galvanized steel sheet	159.9	kg
		Concrete, normal	856.8	kg
		Transport
		Transport, lorry 3.5-16t	6	tkm	Steel
		Transport, lorry 3.5-16t	65.6	tkm	Steel
		Transport, lorry 3.5-16t	10.2	tkm	Reinforcing steel
		Transport, lorry 3.5-16t	382.7	tkm	Timber
		Transport, lorry 3.5-16t	16	tkm	Galvanized steel sheet
		Transport, lorry 3.5-16t	265.6	tkm	Concrete
		Transport, transoceanic freight ship	204	tkm	Steel
		Transport, transoceanic freight ship	2220.2	tkm	Steel
		Transport, transoceanic freight ship	345.2	tkm	Reinforcing steel
		Transport, transoceanic freight ship	291.8	tkm	Galvanized steel sheet
		Shelter	Amount	Unit		Assessment	Contribution to Env. Impact
		S10 VIETNAM STEEL	1	Shelter
		Materials
		Steel, electric, un- and low-alloyed	7776.9	kg
		Plywood, outdoor use	74.25	kg
		Galvanized steel sheet	164.3	kg
		Concrete, normal	7197.12	kg
		Sawn timber, hardwood, planed, kiln dried	2	kg
		Transport
		Transport, transoceanic freight ship	14192.9	tkm	Steel
		Transport, transoceanic freight ship	148.5	tkm	Plywood
		Transport, transoceanic freight ship	296.732	tkm	Galvanized steel
		Transport, lorry 3.5-16t	2333.08	tkm	Steel
		Transport, lorry 3.5-16t	22.275	tkm	Plywood
		Transport, lorry 3.5-16t	49.2911	tkm	Galvanized steel
		Transport, lorry 3.5-16t	2950.82	tkm	Concrete
		Transport, lorry 3.5-16t	1.4	tkm	Timber
		Shelter	Amount	Unit		Assessment	Contribution to Env. Impact
		W3 BURKINA FASO TIMBER	1	Shelter
		Materials
		Concrete, normal	6578.62	kg
		Sawn timber, softwood, planed, kiln dried	139.67	kg
		Packaging film, LDPE	99.47	kg
		Transport
		Transport, lorry 3.5-16t	197.359	tkm	Concrete
		Transport, lorry 3.5-16t	4.1901	tkm	Sawn timber
		Transport, lorry 3.5-16t	19.894	tkm	Packaging film
	Shelter's view	Shelter	Amount	Unit		Assessment	Contribution to Env. Impact
		W4(A) HAITI TIMBER	1	Shelter
		Materials
		Concrete, normal	6136.12	kg
		Sawn timber, softwood, planed, kiln dried	629.4	kg
		Plywood, outdoor use	161.57	kg
		Galvanized steel sheet	183.1	kg
		Transport
		Transport, transoceanic freight ship/OCE U	3138.85	tkm	Galvanized steel
		Transport, transoceanic freight ship	9978.87	tkm	Concrete
		Transport, transoceanic freight ship	1023.56	tkm	Timber
		Transport, transoceanic freight ship	262.753	tkm	Plywood
		Transport, lorry 3.5-16t	61.3612	tkm	Concrete
		Transport, lorry 3.5-16t	6.294	tkm	Timber
		Transport, lorry 3.5-16t	1.6157	tkm	Plywood
		Transport, lorry 3.5-16t	1.831	tkm	Galvanized steel
		Shelter	Amount	Unit		Assessment	Contribution to Env. Impact
		W4(B) HAITI TIMBER	1	Shelter
		Materials
		Concrete, normal	1399.44	kg
		Sawn timber, softwood, planed, kiln dried	836.8	kg
		Plywood, outdoor use	576.58	kg
		Galvanized steel sheet	135.6	kg
		Transport
		Transport, transoceanic freight ship	2324.56	tkm	Galvanized steel
		Transport, transoceanic freight ship	2275.84	tkm	Concrete
		Transport, transoceanic freight ship	1360.85	tkm	Timber
		Transport, transoceanic freight ship	937.663	tkm	Plywood
		Transport, lorry 3.5-16t	1.356	tkm	Galvanized steel
		Transport, lorry 3.5-16t	13.9944	tkm	Concrete
		Transport, lorry 3.5-16t	8.368	tkm	Timber
		Transport, lorry 3.5-16t	5.7658	tkm	Plywood
		Shelter	Amount	Unit		Assessment	Contribution to Env. Impact
		W4(C) HAITI TIMBER	1	Shelter
		Materials
		Concrete, normal	5355	kg
		Sawn timber, softwood, planed, kiln dried	950.67	kg
		Plywood, outdoor use	61.78	kg
		Fibre cement corrugated slab	376.2	kg
		Transport
		Transport, transoceanic freight ship	8707.23	tkm	Concrete
		Transport, transoceanic freight ship	1546.33	tkm	Timber
		Transport, transoceanic freight ship	100.812	tkm	Plywood
		Transport, transoceanic freight ship	611.376	tkm	Fibre cement slab
		Transport, lorry 3.5-16t	53.55	tkm	Concrete
		Transport, lorry 3.5-16t	9.51	tkm	Timber
		Transport, lorry 3.5-16t	0.62	tkm	Plywood
		Transport, lorry 3.5-16t	3.76	tkm	Fibre cement slab
	Shelter's view	Shelter	Amount	Unit		Assessment	Contribution to Env. Impact
		W5 INDONESIA TIMBER	1	Shelter
		Materials
		Sawn timber, softwood, planed, kiln dried	324.1	kg
		Concrete, normal	1066.24	kg
		Palm leaves	124.792	kg
		Packaging film	3.36	kg
		Chromium steel 18/8	3.9336	kg
		bamboo mats	7.12	kg
		Transport
		Transport, transoceanic freight ship	24.5024	tkm	Chromium Steel
		Transport, lorry 3.5-16t	230.111	tkm	Timber
		Transport, lorry 3.5-16t	319.872	tkm	Concrete
		Transport, lorry 3.5-16t	12.4792	tkm	Palm leaves
		Transport, lorry 3.5-16t	1.0416	tkm	Packing film
		Transport, lorry 3.5-16t	1.61278	tkm	Chromium Steel
		Transport, lorry 3.5-16t	0.712	tkm	Bambo mats
		Shelter	Amount	Unit		Assessment	Contribution to Env. Impact
		W6 PAKISTAN TIMBER	1	Shelter
		Materials
		Packaging film	139	kg
		Light clay brick	7980	kg
		Natural stone plate, cut	11	kg
		Polystyrene foam slab	81	kg
		Steel, electric, un- and low-alloyed	190	kg
		Sawn timber, softwood, planed, kiln dried	215.609	kg
		Transport
		Transport, transoceanic freight ship	791.613	tkm	Foam
		Transport, transoceanic freight ship	1856.87	tkm	Steel
		Transport, lorry 3.5-16t	13.9	tkm	Packing film
		Transport, lorry 3.5-16t	798	tkm	Bricks
		Transport, lorry 3.5-16t	1.1	tkm	Stone
		Transport, lorry 3.5-16t	8.1	tkm	Foam
		Transport, lorry 3.5-16t	19	tkm	Steel
		Transport, lorry 3.5-16t	153.083	tkm	Timber
		Shelter	Amount	Unit		Assessment	Contribution to Env. Impact
		W7(A) PERU TIMBER PERU	1	Shelter
		Materials
		Fibre cement corrugated slab	306	kg
		Concrete, normal	4284	kg
		Packaging film	0.0111	kg
		Reinforcing steel	65	kg
		Sawn timber, softwood, planed, kiln dried	1643.1	kg
		Chromium steel 18/8	28.14	kg
		Transport
		Transport, transoceanic freight ship	332.995	tkm	Steel
		Transport, transoceanic freight ship	144.161	tkm	Chromium Steel
		Transport, lorry 3.5-16t	30.6	tkm	Fibre cement slab
		Transport, lorry 3.5-16t	428.4	tkm	Concrete
		Transport, lorry 3.5-16t	0.00111	tkm	Packing film
		Transport, lorry 3.5-16t	6.5	tkm	Reinforcing steel
		Transport, lorry 3.5-16t	164.31	tkm	Timber
		Transport, lorry 3.5-16t	2.814	tkm	Chromium Steel
	Shelter's view	Shelter	Amount	Unit		Assessment	Contribution to Env. Impact
		W7(B)PERU TIMBER	1	Shelter
		Materials
		Concrete, normal	4284	kg
		Packaging film, LDPE	50	kg
		bamboo mats	29	kg
		Steel, electric, un- and low-alloyed	50	kg
		Sawn timber, hardwood, planed, kiln dried	101	kg
		Chromium steel 18/8	28.14	kg
		Transport
		Transport, transoceanic freight ship	258.148	tkm	Steel
		Transport, transoceanic freight ship	515.213	tkm	Chromium steel
		Transport, lorry 3.5-16t	428	tkm	Concrete
		Transport, lorry 3.5-16t	20.4795	tkm	Packing film
		Transport, lorry 3.5-16t	8.6508	tkm	Bamboo Mat
		Transport, lorry 3.5-16t	18.6443	tkm	Steel
		Transport, lorry 3.5-16t	71.4037	tkm	Timber
		Transport, lorry 3.5-16t	10.0569	tkm	Chromium steel
		Shelter	Amount	Unit		Assessment	Contribution to Env. Impact
		W8 PHILIPPINES TIMBER	1	Shelter
		Materials
		Concrete, normal	1373.56	kg
		Sawn timber, softwood, planed, kiln dried	339.68	kg
		flattened bamboo	32	kg
		bamboo mats, gen	314	kg
		Plywood, indoor use /RER Shelter	241.4	kg
		Reinforcing steel /CN U	51	kg
		Galvanized steel sheet /8Shelters	124	kg
		Transport
		Transport, transoceanic freight ship	364	tkm	Reinforcing steel
		Transport, lorry 3.5-16t	174.498	tkm	Concrete
		Transport, lorry 3.5-16t	43.1419	tkm	Timber
		Transport, lorry 3.5-16t	4.064	tkm	Flattened bamboo
		Transport, lorry 3.5-16t	39.878	tkm	Bamboo mats
		Transport, lorry 3.5-16t	30.607	tkm	Plywood
		Transport, lorry 3.5-16t	22.225	tkm	Reinforcing steel
